# Supplementary material for: Early evolution and transmission of GII.P16-GII.2 norovirus in China
Source: G3 (Bethesda). 2022 Sep 19;12(11):jkac250. doi: 10.1093/g3journal/jkac250 (PMC9635637; doi:10.1093/g3journal/jkac250)
Supplement: jkac250_Supplementary_Table_S1 [file jkac250_supplementary_table_s1.xlsx]

## Sheet: GII.2
Accession_number	Genotype	Collection_date	Source
AB195225	GII.2	2004	JPN
AB279553	GII.Ph-GII.2	1997	JPN
AB279554	GII.P22-GII.2	2001	JPN
AB279555	GII.P2-GII.2	2002	JPN
AB279556	GII.P22-GII.2	2002	JPN
AB279557	GII.P2-GII.2	2004	JPN
AB279558	GII.P2-GII.2	2004	JPN
AB279559	GII.P2-GII.2	2004	JPN
AB279560	GII.P2-GII.2	2004	JPN
AB279561	GII.P2-GII.2	2004	JPN
AB279562	GII.P2-GII.2	2004	JPN
AB279563	GII.P2-GII.2	2004	JPN
AB279564	GII.P2-GII.2	2004	JPN
AB279565	GII.P2-GII.2	2004	JPN
AB279566	GII.P2-GII.2	2004	JPN
AB279567	GII.P2-GII.2	2004	JPN
AB279568	GII.P12-GII.2	2004	JPN
AB279569	GII.P21-GII.2	2005	JPN
AB279570	GII.P21-GII.2	2002	JPN
AB279571	GII.P2-GII.2	2004	JPN
AB279572	GII.P2-GII.2	2004	JPN
AB279573	GII.P2-GII.2	2004	JPN
AB281081	GII.2	1999	NLD
AB281082	GII.2	2000	NLD
AB281083	GII.2	2000	NLD
AB281084	GII.2	2001	NLD
AB281085	GII.2	2001	NLD
AB281086	GII.2	2002	NLD
AB281087	GII.2	2002	NLD
AB281088	GII.2	2003	NLD
AB281089	GII.2	2005	NLD
AB281090	GII.2	2005	NLD
AB535749	GII.2	2008	JPN
AB629941	GII.P2-GII.2	2010	JPN
AB629946	GII.P16-GII.2	2011	JPN
AB662850	GII.P12-GII.2	2005	JPN
AB662851	GII.P12-GII.2	2005	JPN
AB662852	GII.P2-GII.2	2005	JPN
AB662853	GII.P2-GII.2	2005	JPN
AB662854	GII.P2-GII.2	2006	JPN
AB662855	GII.P12-GII.2	2006	JPN
AB662856	GII.P12-GII.2	2006	JPN
AB662858	GII.P2-GII.2	2007	JPN
AB662859	GII.P2-GII.2	2008	JPN
AB662860	GII.P2-GII.2	2008	JPN
AB662861	GII.P16-GII.2	2008	JPN
AB662862	GII.P2-GII.2	2009	JPN
AB662863	GII.P2-GII.2	2006	JPN
AB662864	GII.P2-GII.2	2007	JPN
AB662865	GII.P2-GII.2	2007	JPN
AB662866	GII.P2-GII.2	2008	JPN
AB662867	GII.P2-GII.2	2008	JPN
AB662868	GII.P16-GII.2	2008	JPN
AB662869	GII.P2-GII.2	2008	JPN
AB662870	GII.P16-GII.2	2009	JPN
AB662871	GII.P2-GII.2	2009	JPN
AB662872	GII.P2-GII.2	2009	JPN
AB662873	GII.P2-GII.2	2009	JPN
AB662874	GII.P2-GII.2	2009	JPN
AB662875	GII.P2-GII.2	2010	JPN
AB662876	GII.P16-GII.2	2010	JPN
AB662877	GII.P2-GII.2	2010	JPN
AB662878	GII.P2-GII.2	2010	JPN
AB662879	GII.P2-GII.2	2010	JPN
AB662880	GII.P16-GII.2	2010	JPN
AB662881	GII.P16-GII.2	2009	JPN
AB662882	GII.P2-GII.2	2009	JPN
AB662883	GII.P2-GII.2	2009	JPN
AB662884	GII.P16-GII.2	2009	JPN
AB662885	GII.P2-GII.2	2009	JPN
AB662886	GII.P2-GII.2	2009	JPN
AB662887	GII.P2-GII.2	2010	JPN
AB662888	GII.P2-GII.2	2010	JPN
AB662889	GII.P16-GII.2	2010	JPN
AB662890	GII.P2-GII.2	2010	JPN
AB662891	GII.P2-GII.2	2010	JPN
AB662892	GII.P2-GII.2	2010	JPN
AB662893	GII.P16-GII.2	2010	JPN
AB662894	GII.P16-GII.2	2010	JPN
AB662895	GII.P16-GII.2	2010	JPN
AB662896	GII.P16-GII.2	2010	JPN
AB662897	GII.P16-GII.2	2010	JPN
AB662898	GII.P2-GII.2	2010	JPN
AB662899	GII.P16-GII.2	2010	JPN
AB662900	GII.P16-GII.2	2010	JPN
AB662901	GII.P2-GII.2	2010	JPN
AB662902	GII.P2-GII.2	2010	JPN
AY054300	GII.2	1997	USA
AY660568	GII.2	2002	USA
DQ366347	GII.P22-GII.2	2004	JPN
DQ456824	GII.P2-GII.2	2004	JPN
EF547398	GII.2	2000	JPN
JQ320072	GII.P21-GII.2	2002	USA
JX846925	GII.Pc-GII.2	1978	MYS
KC464505	GII.P16-GII.2	2011	TWN
KC597138	GII.Pc-GII.2	1975	USA
KC998960	GII.2	2002	USA
KJ407074	GII.P16-GII.2	2011	USA
KT962983	GII.2	2015	TPE
KY357449	GII.P16-GII.2	2016	GER
KY357450	GII.P16-GII.2	2016	GER
KY357452	GII.P16-GII.2	2016	GER
KY357453	GII.P16-GII.2	2016	GER
KY357455	GII.P16-GII.2	2016	GER
KY357457	GII.P16-GII.2	2016	GER
KY357458	GII.P16-GII.2	2016	GER
KY357460	GII.P16-GII.2	2016	GER
KY357461	GII.P16-GII.2	2016	GER
KY421044	GII.2	2016	HKG
KY421121	GII.P16-GII.2	2016	CHN
KY421122	GII.P16-GII.2	2016	CHN
KY457721	GII.P16-GII.2	2014	TW
KY457735	GII.P16-GII.2	2016	TW
KY485115	GII.P16-GII.2	2016	CHN
KY485117	GII.P16-GII.2	2016	CHN
KY485118	GII.P16-GII.2	2016	CHN
KY771081	GII.P16-GII.2	2016	HK
KY806293	GII.P16-GII.2	2017	CHN
KY865307	GII.P16-GII.2	2016	USA
LC145786	GII.P16-GII.2	2012	JPN
LC145787	GII.P16-GII.2	2012	JPN
LC145788	GII.P16-GII.2	2012	JPN
LC145789	GII.P16-GII.2	2012	JPN
LC145790	GII.P16-GII.2	2012	JPN
LC145791	GII.P16-GII.2	2012	JPN
LC145792	GII.P16-GII.2	2012	JPN
LC145793	GII.P16-GII.2	2012	JPN
LC145794	GII.P16-GII.2	2012	JPN
LC145795	GII.P16-GII.2	2012	JPN
LC145796	GII.P16-GII.2	2012	JPN
LC145797	GII.P16-GII.2	2012	JPN
LC145798	GII.P16-GII.2	2014	JPN
LC145799	GII.P16-GII.2	2014	JPN
LC145800	GII.P16-GII.2	2014	JPN
LC145801	GII.P16-GII.2	2014	JPN
LC145802	GII.P16-GII.2	2014	JPN
LC145803	GII.P16-GII.2	2014	JPN
LC145804	GII.P16-GII.2	2014	JPN
LC145805	GII.P16-GII.2	2014	JPN
LC145806	GII.P16-GII.2	2014	JPN
LC145807	GII.P16-GII.2	2014	JPN
LC145808	GII.P16-GII.2	2014	JPN
LC209434	GII.P16-GII.2	2014	JPN
LC209455	GII.P16-GII.2	2013	JPN
LC209461	GII.P16-GII.2	2009	JPN
LC209479	GII.P16-GII.2	2011	JPN
LC209481	GII.P16-GII.2	2010	JPN
LC213893	GII.P16-GII.2	2016	JPN
LC215413	GII.P16-GII.2	2016	JPN
MG763365	GII.P16-GII.2	2016	CHN
MG763366	GII.P16-GII.2	2017	CHN
MG763367	GII.P16-GII.2	2017	CHN
MG763368	GII.P16-GII.2	2017	CHN
MG763369	GII.P16-GII.2	2017	CHN
MG763370	GII.P16-GII.2	2017	CHN
MG763371	GII.P16-GII.2	2017	CHN
MG763372	GII.P16-GII.2	2017	CHN
MG763373	GII.P16-GII.2	2017	CHN
MG763374	GII.P16-GII.2	2017	CHN
MG763375	GII.P16-GII.2	2017	CHN
MG763376	GII.P16-GII.2	2017	CHN
MG763377	GII.P16-GII.2	2017	CHN
U75682	GII.Pc-GII.2	1976	USA
X81879	GII.P2-GII.2	1989	GBR

## Sheet: GII.P16
Accession_number	Genotype	Collection_date	Source
AB629946	GII.P16-GII.2	2011	JPN
AB662861	GII.P16-GII.2	2008	JPN
AB662868	GII.P16-GII.2	2008	JPN
AB662870	GII.P16-GII.2	2009	JPN
AB662876	GII.P16-GII.2	2010	JPN
AB662880	GII.P16-GII.2	2010	JPN
AB662881	GII.P16-GII.2	2009	JPN
AB662884	GII.P16-GII.2	2009	JPN
AB662889	GII.P16-GII.2	2010	JPN
AB662893	GII.P16-GII.2	2010	JPN
AB662894	GII.P16-GII.2	2010	JPN
AB662895	GII.P16-GII.2	2010	JPN
AB662896	GII.P16-GII.2	2010	JPN
AB662897	GII.P16-GII.2	2010	JPN
AB662899	GII.P16-GII.2	2010	JPN
AB662900	GII.P16-GII.2	2010	JPN
AB757783	GII.P16-GII.13	2010	IND
AB757784	GII.P16-GII.3	2010	IND
AB809993	GII.P16-GII.13	2009	NPL
AB809997	GII.P16-GII.13	2009	NPL
AB809998	GII.P16-GII.13	2009	NPL
AB810004	GII.P16-GII.13	2010	NPL
AB810005	GII.P16-GII.13	2010	NPL
GQ856476	GII.P16-GII.16	2008	CHN
JQ751039	GII.P16-GII.2	2010	CHN
JQ751040	GII.P16-GII.2	2010	CHN
JQ751041	GII.P16-GII.2	2010	CHN
JQ889817	GII.P16-GII.2	2011	CHN
JX439783	GII.P16-GII.2	2010	KOR
JX439829	GII.P16-GII.4_New_Orleans_2009	2010	KOR
JX439906	GII.P16-GII.2	2012	KOR
JX683114	GII.P16-GII.3	2012	BGD
JX683115	GII.P16-GII.13	2011	BGD
KC110854	GII.P16-GII.10	2012	KOR
KC110856	GII.P16-GII.2	2012	KOR
KC464505	GII.P16-GII.2	2011	TWN
KC832470	GII.P16-GII.13	2012	DEU
KC832471	GII.P16-GII.13	2012	DEU
KC832472	GII.P16-GII.13	2012	DEU
KC832473	GII.P16-GII.13	2012	DEU
KF895841	GII.P16-GII.3	2012	RUS
KF944110	GII.P16-GII.3	2011	RUS
KF944111	GII.P16-GII.3	2011	RUS
KJ145320	GII.P16-GII.2	2012	TWN
KJ145321	GII.P16-GII.2	2012	TWN
KJ156623	GII.P16-GII.13	2010	ESP
KJ407074	GII.P16-GII.2	2011	USA
KJ473823	GII.P16-GII.3	2011	ITA
KJ473824	GII.P16-GII.3	2012	ITA
KJ473826	GII.P16-GII.13	2012	ITA
KJ504416	GII.P16-GII.3	2012	ESP
KJ504417	GII.P16-GII.3	2012	ESP
KJ504418	GII.P16-GII.3	2012	ESP
KJ504419	GII.P16-GII.3	2012	ESP
KJ504421	GII.P16-GII.3	2012	ESP
KJ504422	GII.P16-GII.3	2012	ESP
KJ504423	GII.P16-GII.3	2012	ESP
KM036380	GII.P16-GII.13	2013	TWN
KM044122	GII.P16-GII.2	2010	CHN
KM044166	GII.P16-GII.2	2011	CHN
KM044183	GII.P16-GII.13	2011	CHN
KM044193	GII.P16-GII.13	2012	CHN
KM044238	GII.P16-GII.13	2013	CHN
KM289172	GII.P16-GII.3	2013	DEU
KM501037	GII.P16-GII.13_	2013	CHN
KM501038	GII.P16-GII.13	2013	CHN
KP174834	GII.P16-GII.13	2013	CHN
KP195703	GII.P16-GII.16	2013	CHN
KP202189	GII.P16-GII.2	2009	AUS
KT779557	GII.P16-GII.3	2012	RUS
KX764848	GII.P16-GII.4	2016	KOR
KX764849	GII.P16-GII.4	2016	KOR
KX764850	GII.P16-GII.4	2016	KOR
KX764851	GII.P16-GII.4	2016	KOR
KX764852	GII.P16-GII.4	2016	KOR
KX764853	GII.P16-GII.4	2016	KOR
KX764854	GII.P16-GII.4	2016	KOR
KX764855	GII.P16-GII.4	2016	KOR
KX764856	GII.P16-GII.4	2016	KOR
KX907727	GII.P16-GII.4_Sydney_2012	2015	USA
KY357449	GII.P16-GII.2	2016	GER
KY357450	GII.P16-GII.2	2016	GER
KY357451	GII.P16-GII.2	2016	GER
KY357452	GII.P16-GII.2	2016	GER
KY357453	GII.P16-GII.2	2016	GER
KY357454	GII.P16-GII.2	2016	GER
KY357455	GII.P16-GII.2	2016	GER
KY357456	GII.P16-GII.2	2016	GER
KY357457	GII.P16-GII.2	2016	GER
KY357458	GII.P16-GII.2	2016	GER
KY357460	GII.P16-GII.2	2016	GER
KY357461	GII.P16-GII.2	2016	GER
KY357462	GII.P16-GII.2	2016	GER
KY485107	GII.P16-GII.2	2016	CHN
KY485108	GII.P16-GII.2	2016	CHN
KY485109	GII.P16-GII.2	2016	CHN
KY485110	GII.P16-GII.2	2016	CHN
KY485111	GII.P16-GII.2	2016	CHN
KY485112	GII.P16-GII.2	2016	CHN
KY485113	GII.P16-GII.2	2016	CHN
KY485114	GII.P16-GII.2	2016	CHN
KY771081	GII.P16-GII.2	2016	HK
LC145786	GII.P16-GII.2	2012	JPN
LC145787	GII.P16-GII.2	2012	JPN
LC145788	GII.P16-GII.2	2012	JPN
LC145789	GII.P16-GII.2	2012	JPN
LC145790	GII.P16-GII.2	2012	JPN
LC145791	GII.P16-GII.2	2012	JPN
LC145792	GII.P16-GII.2	2012	JPN
LC145793	GII.P16-GII.2	2012	JPN
LC145794	GII.P16-GII.2	2012	JPN
LC145795	GII.P16-GII.2	2012	JPN
LC145796	GII.P16-GII.2	2012	JPN
LC145797	GII.P16-GII.2	2012	JPN
LC145798	GII.P16-GII.2	2014	JPN
LC145799	GII.P16-GII.2	2014	JPN
LC145800	GII.P16-GII.2	2014	JPN
LC145801	GII.P16-GII.2	2014	JPN
LC145802	GII.P16-GII.2	2014	JPN
LC145803	GII.P16-GII.2	2014	JPN
LC145804	GII.P16-GII.2	2014	JPN
LC145805	GII.P16-GII.2	2014	JPN
LC145806	GII.P16-GII.2	2014	JPN
LC145808	GII.P16-GII.2	2014	JPN
LC175468	GII.P16-GII.4_Sydney_2012	2016	JPN
MG763365	GII.P16-GII.2	2016	CHN
MG763366	GII.P16-GII.2	2017	CHN
MG763367	GII.P16-GII.2	2017	CHN
MG763368	GII.P16-GII.2	2017	CHN
MG763369	GII.P16-GII.2	2017	CHN
MG763370	GII.P16-GII.2	2017	CHN
MG763371	GII.P16-GII.2	2017	CHN
MG763372	GII.P16-GII.2	2017	CHN
MG763373	GII.P16-GII.2	2017	CHN
MG763374	GII.P16-GII.2	2017	CHN
MG763375	GII.P16-GII.2	2017	CHN
MG763376	GII.P16-GII.2	2017	CHN
MG763377	GII.P16-GII.2	2017	CHN
MN210012	GII.P16-GII.2	2018	CHN
MN210013	GII.P16-GII.2	2018	CHN
MN210014	GII.P16-GII.2	2018	CHN
MN210015	GII.P16-GII.2	2018	CHN
MN210016	GII.P16-GII.2	2018	CHN
MN210023	GII.P16-GII.2	2018	CHN
MN210024	GII.P16-GII.2	2018	CHN
MN210025	GII.P16-GII.2	2018	CHN
MN210026	GII.P16-GII.2	2018	CHN
MN210027	GII.P16-GII.2	2018	CHN
MN210029	GII.P16-GII.2	2018	CHN
MN210030	GII.P16-GII.2	2018	CHN
MN210031	GII.P16-GII.2	2018	CHN
MN210032	GII.P16-GII.2	2018	CHN
MN210033	GII.P16-GII.2	2018	CHN
MN210039	GII.P16-GII.2	2018	CHN
MN210040	GII.P16-GII.2	2018	CHN
MN210041	GII.P16-GII.2	2018	CHN
MN210042	GII.P16-GII.2	2018	CHN
MN210043	GII.P16-GII.2	2018	CHN
MN210044	GII.P16-GII.2	2018	CHN
MN210045	GII.P16-GII.2	2018	CHN
MN210046	GII.P16-GII.2	2018	CHN
N20013	GII.P16-GII.2	2020	CHN
N20169	GII.P16-GII.2	2020	CHN
