# Supplementary material for: Early evolution and transmission of GII.P16-GII.2 norovirus in China
Source: G3 (Bethesda). 2022 Sep 19;12(11):jkac250. doi: 10.1093/g3journal/jkac250 (PMC9635637; doi:10.1093/g3journal/jkac250)
Supplement: jkac250_Supplementary_Table_S2 [file jkac250_supplementary_table_s2.xlsx]

## Sheet: Sheet1
Genbank accession numbers	isolate_location	Collection_date
MH938340	AUS	2013-07
LC145806	JP	2014
MW661249	CAN	2014-01-15
MK762626	USA	2014-05-24
MT233270	BRA	2014-09-03
KY457721	TW	2014-10
KY457722	TW	2014-11
KY457723	TW	2014-12
MN461038	KOR	2015-02-05
KY457724	TW	2015-03
MH938339	AUS	2015-04
LC213885	JP	2015-06-17
MK775029	USA	2016-01-27
MK764039	USA	2016-02-24
MK753012	USA	2016-03-09
MH938342	AUS	2016-06
MH938343	AUS	2016-07
MH938344	AUS	2016-08
KY677828	HK	2016-08-25
MK753035	USA	2016-08-31
KY905336	AUS	2016-09
MH938345	AUS	2016-09
LC325213	JP	2016-09-13
MG746092	GZ	2016-09-21
KY771081	HK	2016-09-21
KY817510	FRA	2016-09-30
MG746047	SZ	2016-09-30
MH938346	AUS	2016-10
KY357449	GER	2016-10
KY457726	TW	2016-10
MK773581	USA	2016-10-01
MG746046	SZ	2016-10-09
KY817743	HK	2016-10-11
LC213886	JP	2016-10-13
MH938347	AUS	2016-11
KY357462	GER	2016-11
KY457735	TW	2016-11
MG746083	CQ	2016-11-03
MG746101	GZ	2016-11-04
LC213888	JP	2016-11-05
MG746105	HN	2016-11-11
MG746048	SZ	2016-11-11
KY677833	HK	2016-11-15
MK764042	USA	2016-11-18
KY817514	FRA	2016-11-25
MG746077	BJ	2016-12-02
MG746106	FJ	2016-12-02
LC213895	JP	2016-12-02
MG763365	HZ	2016-12-08
KY421121	JS	2016-12-10
KY421122	BJ	2016-12-12
MG746093	GZ	2016-12-12
MG892924	RUS	2016-12-16
MG746102	SC	2016-12-16
MG746078	BJ	2016-12-20
MG746134	CQ	2016-12-20
MW305715	THA	2016-12-20
KY865307	USA	2016-12-21
KY817517	FRA	2016-12-22
KY817747	HK	2016-12-25
MG746150	HN	2016-12-29
MG746167	SZ	2016-12-29
MW305716	THA	2016-12-30
MW305642	ARG	2017
MW305643	ARG	2017
MW305644	ARG	2017
MH938348	AUS	2017-01
MK648237	CAN	2017-01
MG746130	CQ	2017-01-01
MG746142	GX	2017-01-04
MG746168	SZ	2017-01-07
MG746109	GZ	2017-01-10
MW305717	THA	2017-01-11
MG892959	RUS	2017-01-17
KY817750	HK	2017-01-18
KY817521	FRA	2017-01-20
MH938349	AUS	2017-02
MW305720	THA	2017-02-05
MK764017	USA	2017-02-10
MG763366	HZ	2017-02-14
KY806290	JS	2017-02-15
MG746170	SZ	2017-02-15
MG892964	RUS	2017-02-16
KY817754	HK	2017-02-17
MG746157	BJ	2017-02-23
MG746151	SD	2017-02-27
MH938350	AUS	2017-03
MG746163	SZ	2017-03-05
MG746162	LN	2017-03-07
MG746160	BJ	2017-03-08
KY806294	JS	2017-03-10
MG763369	HZ	2017-03-14
MG746193	HN	2017-04-10
MK752940	USA	2017-04-12
MG746212	BJ	2017-04-16
MG892981	RUS	2017-04-21
MG746184	LN	2017-04-23
MG763373	HZ	2017-05-02
MG746197	SD	2017-05-20
MG892986	RUS	2017-05-26
MG746182	SZ	2017-05-30
MG746205	BJ	2017-05-31
MH938351	AUS	2017-06
MK590974	USA	2017-06
MG746200	BJ	2017-06-12
MG746190	LN	2017-06-13
MG892989	RUS	2017-06-25
MH938352	AUS	2017-07
MG892991	RUS	2017-07-30
MK752939	USA	2017-08-23
MG892993	RUS	2017-08-30
MG892996	RUS	2017-09-30
MG893001	RUS	2017-10-21
MN461115	KOR	2017-10-25
MK762633	USA	2017-10-29
MG763374	HZ	2017-11-07
MG763377	HZ	2017-11-23
MH938353	AUS	2017-12
MN461120	KOR	2017-12-08
MK773587	USA	2017-12-22
MN461154	KOR	2018-04-20
