# Supplementary material for: Early evolution and transmission of GII.P16-GII.2 norovirus in China
Source: G3 (Bethesda). 2022 Sep 19;12(11):jkac250. doi: 10.1093/g3journal/jkac250 (PMC9635637; doi:10.1093/g3journal/jkac250)
Supplement: jkac250_Supplementary_Table_S3 [file jkac250_supplementary_table_s3.xlsx]

## Sheet: Sheet1
FROM	TO	BAYES_FACTOR	POSTERIOR PROBABILITY
Australia	Taiwan_China	1045.2	0.989446
Taiwan_China	Jiangsu_China	963.154	0.988557
South_Korea	Jiangsu_China	884.862	0.987557
Guangxi_China	Jiangsu_China	410.503	0.973558
Germany	Jiangsu_China	299.542	0.964115
Shandong_China	Jiangsu_China	260.076	0.958893
the United States	Huzhou_China	196.622	0.946339
Argentina	Jiangsu_China	88.0141	0.887568
Russia	Jiangsu_China	54.0577	0.829019
Brazil	Huzhou_China	31.194	0.736696
Shenzhen_China	Huzhou_China	27.823	0.713921
the United States	Hongkong_China	24.6274	0.688368
the United States	Liaoning_China	22.5491	0.669148
Jiangsu_China	Huzhou_China	21.0257	0.653483
the United States	Beingjing_China	18.7803	0.627486
Canada	Jiangsu_China	17.2474	0.607377
Fuanjian_China	Chongqing_China	15.8203	0.586601
Sichuan_China	Guangxi_China	14.6155	0.56727
Hunan_China	Jiangsu_China	12.6821	0.532163
the United States	Guangdong_China	11.4835	0.507388
