# Supplementary material for: Early evolution and transmission of GII.P16-GII.2 norovirus in China
Source: G3 (Bethesda). 2022 Sep 19;12(11):jkac250. doi: 10.1093/g3journal/jkac250 (PMC9635637; doi:10.1093/g3journal/jkac250)
Supplement: jkac250_Supplementary_Table_S4 [file jkac250_supplementary_table_s4.xlsx]

## Sheet: Gephi
Id	indegree	outdegree	modularity_class	closness_centrality	betweeness_centrality	harmonic_closness_centrality	eccentricity	hub_node
USA1	9	33	5	0.538071	2185.26	0.627358	3	0.3951
ARG3	4	18	5	0.434426	19.2724	0.51022	4	0.246041
SZ5	16	15	0	0.894737	80.7891	0.941176	2	0.233552
SZ4	15	14	0	0.85	39.9493	0.911765	2	0.22835
AUS10	5	30	5	0.857143	363.657	0.916667	2	0.22506
AUS13	6	28	5	0.818182	399.287	0.888889	2	0.208893
AUS12	4	26	5	0.782609	236.322	0.861111	2	0.199196
AUS11	5	26	5	0.782609	298.415	0.861111	2	0.198048
BJ4	12	12	0	0.772727	29.5031	0.852941	2	0.19741
CQ3	12	11	0	0.73913	26.8863	0.823529	2	0.194774
GX	13	11	0	0.73913	30.675	0.823529	2	0.193482
HZ3	9	11	0	0.73913	19.1676	0.823529	2	0.178438
HK2	20	11	0	0.73913	83.8719	0.823529	2	0.173425
HK5	10	15	10	0.42915	480.397	0.496069	4	0.171803
USA9	4	13	2	0.422311	6.55339	0.483491	4	0.166502
AUS8	12	8	0	0.62963	8.0869	0.72549	3	0.152708
SD1	5	8	0	0.653846	5.26661	0.735294	2	0.135928
USA8	10	8	8	0.653846	25.5758	0.735294	2	0.126577
BJ3	5	7	0	0.607143	4.50533	0.696078	3	0.121009
SZ1	12	7	8	0.62963	19.9951	0.705882	2	0.114706
USA5	13	21	1	0.451064	1859.64	0.533805	4	0.11292
USA11	6	8	2	0.412451	29.0298	0.458333	4	0.101934
USA10	9	7	8	0.566667	14.0181	0.676471	3	0.100957
GER2	13	21	7	0.346405	750.913	0.454403	5	0.096654
GZ4	6	6	0	0.586207	2.73809	0.666667	3	0.091726
RUS8	5	9	10	0.369338	45.7824	0.424528	4	0.089784
GER1	9	19	7	0.344156	401.147	0.444969	5	0.089204
AUS4	8	15	1	0.339744	109.524	0.426101	5	0.082059
GZ1	5	4	8	0.53125	3.6172	0.598039	3	0.074615
HK4	12	16	6	0.272494	99.8891	0.377044	6	0.068497
RUS1	10	8	4	0.521739	123.988	0.587963	3	0.068435
GZ3	7	8	10	0.366782	134.914	0.418239	4	0.067955
SZ3	7	4	8	0.485714	0.916667	0.568627	3	0.067645
USA14	9	4	0	0.548387	1.41071	0.607843	3	0.065803
AUS5	7	11	1	0.329193	60.9576	0.397799	5	0.064062
JS2	8	8	1	0.417323	199.312	0.46305	4	0.062818
TW5	13	14	6	0.2711	124.954	0.36761	6	0.062126
AUS9	4	9	1	0.32716	30.0771	0.388365	5	0.058812
AUS3	6	12	6	0.26972	36.6889	0.358176	6	0.057769
SZ2	10	4	8	0.472222	3.69941	0.558824	3	0.0567
TW6	8	11	6	0.269036	47.1669	0.353459	6	0.05363
HK3	12	13	6	0.220374	20.7646	0.313185	7	0.053438
RUS4	9	6	4	0.493151	57.8561	0.550926	3	0.05261
JS1	8	10	9	1	24.5242	1	1	0.051944
HZ1	12	12	6	0.269036	151.819	0.356604	6	0.051045
CQ1	10	12	6	0.219917	14.8447	0.308468	7	0.050781
THA1	10	10	9	1	39.0231	1	1	0.050189
RUS10	7	12	7	0.26972	31.5756	0.358176	6	0.049373
HN3	7	9	9	0.909091	27.128	0.95	2	0.049329
USA7	8	12	7	0.26972	42.9693	0.358176	6	0.048872
GZ2	11	10	9	1	52.2128	1	1	0.048607
RUS6	8	5	4	0.36	0.25	0.428241	4	0.046523
RUS7	8	5	4	0.36	0.25	0.428241	4	0.046513
LN2	9	9	9	0.909091	26.2087	0.95	2	0.045546
USA12	9	9	9	0.909091	24.5633	0.95	2	0.045415
RUS5	9	5	4	0.36	0.375	0.428241	4	0.044912
RUS9	9	5	4	0.36	0.375	0.428241	4	0.044912
JS3	9	8	9	0.833333	23.628	0.9	2	0.041917
SC	7	8	6	0.267003	41.7156	0.339308	6	0.041892
BJ5	6	8	10	0.364261	60.7857	0.415094	4	0.041358
LN3	9	5	5	1	4.16667	1	1	0.035755
SZ6	9	5	5	1	4.16667	1	1	0.035755
HZ2	7	8	10	0.309942	39.1714	0.361635	5	0.035332
LN1	5	7	10	0.309038	21.2881	0.356918	5	0.034769
RUS2	8	7	10	0.309038	39.5958	0.356918	5	0.034349
CAN2	5	7	7	0.266332	11.6889	0.334591	6	0.030887
FRA1	11	6	12	0.341935	528.1	0.394654	5	0.027103
SZ7	7	3	5	0.714286	0	0.8	2	0.022761
THA3	7	3	5	0.714286	0	0.8	2	0.022761
THA4	6	3	5	0.714286	0	0.8	2	0.022761
HK1	6	2	1	0.312684	0	0.342767	5	0.021904
BJ7	5	4	5	1	12.4136	1	1	0.021712
THA2	7	3	5	0.714286	0.166667	0.8	2	0.02116
BJ8	6	4	5	1	18.136	1	1	0.020023
BJ6	7	4	5	1	21.136	1	1	0.019966
USA13	5	3	9	0.588235	0	0.65	2	0.019061
AUS7	4	3	1	0.255422	0	0.295283	6	0.016636
KOR2	4	4	12	0.257282	1	0.291981	6	0.016424
SD2	7	2	9	0.555556	0.75	0.6	2	0.01548
FRA3	4	4	12	0.257282	6.1	0.291981	6	0.01207
KOR3	4	3	12	0.256659	0	0.287264	6	0.011532
KOR4	4	3	12	0.256659	0	0.287264	6	0.011532
HN2	4	2	6	0.21371	0	0.255795	7	0.010486
JP5	8	3	6	1	0	1	1	0.010155
HN1	4	2	10	0.2711	0	0.297327	5	0.010134
JP6	9	3	6	1	0.125	1	1	0.009688
JP4	10	3	6	1	0.392857	1	1	0.009254
JP3	11	3	6	1	0.992857	1	1	0.008916
CQ2	7	1	5	0.571429	0	0.625	2	0.007057
USA6	6	1	1	1	0	1	1	0.004072
AUS14	7	1	1	1	0.25	1	1	0.003597
BJ1	8	1	9	1	0	1	1	0.002692
BJ2	8	1	9	1	0	1	1	0.002692
ARG1	5	1	7	1	0	1	1	0.002546
FRA2	5	1	7	1	0	1	1	0.002546
ARG2	6	1	7	1	0.333333	1	1	0.002297
FRA4	6	1	7	1	0.333333	1	1	0.002297
AUS1	6	7	3	0.888889	10.3952	0.9375	2	0
KOR1	4	6	3	0.8	7.17619	0.875	2	0
TW4	4	6	3	0.8	4.1619	0.875	2	0
JP1	5	3	3	0.615385	3.22857	0.6875	2	0
AUS2	3	3	3	0.615385	1.8	0.6875	2	0
TW1	5	5	3	0.666667	1.61905	0.791667	3	0
TW3	5	5	3	0.666667	1.61905	0.791667	3	0
BRA	2	2	11	1	0	1	1	0
CAN1	2	2	11	1	0	1	1	0
USA2	2	2	11	1	0	1	1	0
USA3	1	1	13	1	0	1	1	0
USA4	1	1	13	1	0	1	1	0
TW2	4	3	3	0.533333	0	0.645833	3	0
FJ	8	0	6	0	0	0	0	0
AUS6	6	0	1	0	0	0	0	0
RUS3	5	0	7	0	0	0	0	0
AUS15	4	0	5	0	0	0	0	0
HK6	4	0	5	0	0	0	0	0
HK7	4	0	5	0	0	0	0	0
HZ4	4	0	5	0	0	0	0	0
HZ6	4	0	5	0	0	0	0	0
SZ8	3	0	10	0	0	0	0	0
HZ5	3	0	5	0	0	0	0	0
JP2	2	0	3	0	0	0	0	0
